# Supplementary material for: Pterodon emarginatus Seed Preparations: Antiradical Activity, Chemical Characterization, and In Silico ADMET Parameters of β-caryophyllene and Farnesol
Source: Molecules. 2023 Nov 9;28(22):7494. doi: 10.3390/molecules28227494 (PMC10673522; doi:10.3390/molecules28227494)
Supplement: Supplementary file 1 [file molecules-28-07494-s001.zip]

Archive with 1 entries (1 files):
- molecules-2694899-supplementary.pdf
